# Supplementary material for: The Slingshot phosphatase 2 is required for acrosome biogenesis during spermatogenesis in mice
Source: eLife. 2023 Mar 21;12:e83129. doi: 10.7554/eLife.83129 (PMC10065795; doi:10.7554/eLife.83129)
Supplement: Figure 1—source data 1. [file elife-83129-fig1-data1.zip]

Archive with 12 entries (10 files):
- Figure 1/
- Figure 1/Labelled blots of Figure1B-GAPDH.Tif
- Figure 1/Labelled blots of Figure1B-SSH2.Tif
- Figure 1/Raw blots of Figure1B-GAPDH.Tif
- Figure 1/Raw blots of Figure1B-SSH2.Tif
- Figure 1/Source data of Figure1C 1E 1F 1G 1I.xlsx
- Figure 1/Source data of Figure1D.png
- Figure 1/Source data of Figure1H/
- Figure 1/Source data of Figure1H/KO-epi.jpg
- Figure 1/Source data of Figure1H/KO-testis.jpg
- Figure 1/Source data of Figure1H/WT-epi.jpg
- Figure 1/Source data of Figure1H/WT-testis.jpg
