# Supplementary material for: The Slingshot phosphatase 2 is required for acrosome biogenesis during spermatogenesis in mice
Source: eLife. 2023 Mar 21;12:e83129. doi: 10.7554/eLife.83129 (PMC10065795; doi:10.7554/eLife.83129)
Supplement: Figure 1—source data 1. [file elife-83129-fig1-data1.zip › Figure 1/Source data of Figure1C 1E 1F 1G 1I.xlsx]

## Sheet: Litter size
Litter size	Ssh2+/+	Ssh2-/-
1	8	0
2	9	0
3	8	0
4	7	0
5	10	0
6	8	0
7	10	0
8	7	0
9	9	0
10	11	0

## Sheet: Body weight
Body weight(g)	Ssh2+/+	Ssh2-/-
1	22.8	21.4
2	24.2	23.4
3	27	25
4	26.7	22.8
5	22.76	20.9
6	25.2	22.8

## Sheet: Testis weight
Testis weight(g)	Ssh2+/+	Ssh2-/-
1	0.07965	0.07065
2	0.0912	0.08335
3	0.0969	0.08595
4	0.0945	0.0909
5	0.0704	0.06465
6	0.0846	0.0745

## Sheet: Testis body weight
Testis/body weight(%)	Ssh2+/+	Ssh2-/-
1	0.3493	0.3301
2	0.3769	0.3562
3	0.3589	0.3438
4	0.3539	0.3987
5	0.3093	0.3093
6	0.3357	0.3268

## Sheet: Total spermatozoa
Total spermatozoa(106)	Ssh2+/+	Ssh2-/-
1	14.5	0
2	11.25	0
3	11	0
4	9.1	0
5	11.75	0
6	13.94	0
