# Supplementary material for: The Slingshot phosphatase 2 is required for acrosome biogenesis during spermatogenesis in mice
Source: eLife. 2023 Mar 21;12:e83129. doi: 10.7554/eLife.83129 (PMC10065795; doi:10.7554/eLife.83129)
Supplement: Figure 1—figure supplement 2—source data 1. [file elife-83129-fig1-figsupp2-data1.zip]

Archive with 3 entries (2 files):
- Figure supplement S2-source data 9/FACS-KO.tif
- Figure supplement S2-source data 9/FACS-WT.tif
- Figure supplement S2-source data 9/
