# Supplementary material for: The Slingshot phosphatase 2 is required for acrosome biogenesis during spermatogenesis in mice
Source: eLife. 2023 Mar 21;12:e83129. doi: 10.7554/eLife.83129 (PMC10065795; doi:10.7554/eLife.83129)
Supplement: Figure 2—source data 1. [file elife-83129-fig2-data1.zip]

Archive with 89 entries (78 files):
- Figure2/
- Figure2/Source data of Figure2A/
- Figure2/Source data of Figure2A/Source data of KO-PAS staining/
- Figure2/Source data of Figure2A/Source data of KO-PAS staining/═╝╧±_39719.jpg
- Figure2/Source data of Figure2A/Source data of KO-PAS staining/═╝╧±_39720.jpg
- Figure2/Source data of Figure2A/Source data of KO-PAS staining/═╝╧±_39721.jpg
- Figure2/Source data of Figure2A/Source data of KO-PAS staining/═╝╧±_39722.jpg
- Figure2/Source data of Figure2A/Source data of KO-PAS staining/═╝╧±_39723.jpg
- Figure2/Source data of Figure2A/Source data of KO-PAS staining/═╝╧±_39724.jpg
- Figure2/Source data of Figure2A/Source data of KO-PAS staining/═╝╧±_39725.jpg
- Figure2/Source data of Figure2A/Source data of KO-PAS staining/═╝╧±_39726.jpg
- Figure2/Source data of Figure2A/Source data of KO-PAS staining/═╝╧±_39727.jpg
- Figure2/Source data of Figure2A/Source data of KO-PAS staining/═╝╧±_39728.jpg
- Figure2/Source data of Figure2A/Source data of KO-PAS staining/═╝╧±_39729.jpg
- Figure2/Source data of Figure2A/Source data of KO-PAS staining/═╝╧±_39730.jpg
- Figure2/Source data of Figure2A/Source data of KO-PAS staining/═╝╧±_39731.jpg
- Figure2/Source data of Figure2A/Source data of KO-PAS staining/═╝╧±_39732.jpg
- Figure2/Source data of Figure2A/Source data of KO-PAS staining/═╝╧±_39733.jpg
- Figure2/Source data of Figure2A/Source data of KO-PAS staining/═╝╧±_39734.jpg
- Figure2/Source data of Figure2A/Source data of KO-PAS staining/═╝╧±_39735.jpg
- Figure2/Source data of Figure2A/Source data of KO-PAS staining/═╝╧±_39736.jpg
- Figure2/Source data of Figure2A/Source data of KO-PAS staining/═╝╧±_39737.jpg
- Figure2/Source data of Figure2A/Source data of KO-PAS staining/═╝╧±_39741.jpg
- Figure2/Source data of Figure2A/Source data of KO-PAS staining/═╝╧±_39742.jpg
- Figure2/Source data of Figure2A/Source data of WT-PAS staining/
- Figure2/Source data of Figure2A/Source data of WT-PAS staining/═╝╧±_39699.jpg
- Figure2/Source data of Figure2A/Source data of WT-PAS staining/═╝╧±_39700.jpg
- Figure2/Source data of Figure2A/Source data of WT-PAS staining/═╝╧±_39701.jpg
- Figure2/Source data of Figure2A/Source data of WT-PAS staining/═╝╧±_39702.jpg
- Figure2/Source data of Figure2A/Source data of WT-PAS staining/═╝╧±_39703.jpg
- Figure2/Source data of Figure2A/Source data of WT-PAS staining/═╝╧±_39704.jpg
- Figure2/Source data of Figure2A/Source data of WT-PAS staining/═╝╧±_39705.jpg
- Figure2/Source data of Figure2A/Source data of WT-PAS staining/═╝╧±_39706.jpg
- Figure2/Source data of Figure2A/Source data of WT-PAS staining/═╝╧±_39707.jpg
- Figure2/Source data of Figure2A/Source data of WT-PAS staining/═╝╧±_39708.jpg
- Figure2/Source data of Figure2A/Source data of WT-PAS staining/═╝╧±_39709.jpg
- Figure2/Source data of Figure2A/Source data of WT-PAS staining/═╝╧±_39710.jpg
- Figure2/Source data of Figure2A/Source data of WT-PAS staining/═╝╧±_39711.jpg
- Figure2/Source data of Figure2A/Source data of WT-PAS staining/═╝╧±_39712.jpg
- Figure2/Source data of Figure2A/Source data of WT-PAS staining/═╝╧±_39713.jpg
- Figure2/Source data of Figure2A/Source data of WT-PAS staining/═╝╧±_39714.jpg
- Figure2/Source data of Figure2A/Source data of WT-PAS staining/═╝╧±_39715.jpg
- Figure2/Source data of Figure2A/Source data of WT-PAS staining/═╝╧±_39716.jpg
- Figure2/Source data of Figure2A/Source data of WT-PAS staining/═╝╧±_39717.jpg
- Figure2/Source data of Figure2A/Source data of WT-PAS staining/═╝╧±_39718.jpg
- Figure2/Source data of Figure2B/
- Figure2/Source data of Figure2B/KO-epi/
- Figure2/Source data of Figure2B/KO-epi/KO-epi-DAPI-20X-1.tif
- Figure2/Source data of Figure2B/KO-epi/KO-epi-TUNEL-20X-1.jpg
- Figure2/Source data of Figure2B/KO-epi/KO-epi-TUNEL-20X-1.tif
- Figure2/Source data of Figure2B/KO-testis/
- Figure2/Source data of Figure2B/KO-testis/KO-Testis-DAPI-20X-1.tif
- Figure2/Source data of Figure2B/KO-testis/KO-Testis-TUNEL-20X-1.jpg
- Figure2/Source data of Figure2B/KO-testis/KO-Testis-TUNEL-20X-1.tif
- Figure2/Source data of Figure2B/WT-epi/
- Figure2/Source data of Figure2B/WT-epi/WT-epi-DAPI-20X-1.tif
- Figure2/Source data of Figure2B/WT-epi/WT-epi-TUNEL-20X-1.jpg
- Figure2/Source data of Figure2B/WT-epi/WT-epi-TUNEL-20X-1.tif
- Figure2/Source data of Figure2B/WT-testis/
- Figure2/Source data of Figure2B/WT-testis/WT-Testis-DAPI-20X-2.tif
- Figure2/Source data of Figure2B/WT-testis/WT-Testis-TUNEL-20X-2.jpg
- Figure2/Source data of Figure2B/WT-testis/WT-Testis-TUNEL-20X-2.tif
- Figure2/Source data of Figure2C-2D/
- Figure2/Source data of Figure2C-2D/Count-KO-Testis-DAPI-4X.tif
- Figure2/Source data of Figure2C-2D/Count-KO-Testis-Merge-4X.jpg
- Figure2/Source data of Figure2C-2D/Count-KO-Testis-TUNEL-4X.tif
- Figure2/Source data of Figure2C-2D/Count-KO-epi-DAPI-4X.tif
- Figure2/Source data of Figure2C-2D/Count-KO-epi-Merge-4X.jpg
- Figure2/Source data of Figure2C-2D/Count-KO-epi-TUNEL-4X.tif
- Figure2/Source data of Figure2C-2D/Count-WT-Testis-DAPI-4X.tif
- Figure2/Source data of Figure2C-2D/Count-WT-Testis-Merge-4X.jpg
- Figure2/Source data of Figure2C-2D/Count-WT-Testis-TUNEL-4X.tif
- Figure2/Source data of Figure2C-2D/Count-WT-epi-DAPI-4X.tif
- Figure2/Source data of Figure2C-2D/Count-WT-epi-Merge-4X.jpg
- Figure2/Source data of Figure2C-2D/Count-WT-epi-TUNEL-4X.tif
- Figure2/Source data of Figure2C-2D/Tunel-Counting.xlsx
- Figure2/Source data of Figure2E/
- Figure2/Source data of Figure2E/Labbelled blots of Figure2E-BAX.tiff
- Figure2/Source data of Figure2E/Labelled blots of Figure2E-BAD.tiff
- Figure2/Source data of Figure2E/Labelled blots of Figure2E-BCL2.tiff
- Figure2/Source data of Figure2E/Labelled blots of Figure2E-Caspase-3.tif
- Figure2/Source data of Figure2E/Labelled blots of Figure2E-Cleaved-Caspase-3.tif
- Figure2/Source data of Figure2E/Labelled blots of Figure2E-GAPDH.tif
- Figure2/Source data of Figure2E/Raw blots of Figure2E-BAD.tif
- Figure2/Source data of Figure2E/Raw blots of Figure2E-BAX.tif
- Figure2/Source data of Figure2E/Raw blots of Figure2E-BCL2.jpg
- Figure2/Source data of Figure2E/Raw blots of Figure2E-Caspase-3.tif
- Figure2/Source data of Figure2E/Raw blots of Figure2E-Cleaved-Caspase-3.tif
- Figure2/Source data of Figure2E/Raw blots of Figure2E-GAPDH.tif
