# Supplementary material for: The Slingshot phosphatase 2 is required for acrosome biogenesis during spermatogenesis in mice
Source: eLife. 2023 Mar 21;12:e83129. doi: 10.7554/eLife.83129 (PMC10065795; doi:10.7554/eLife.83129)
Supplement: Figure 2—figure supplement 1—source data 1. [file elife-83129-fig2-figsupp1-data1.zip]

Archive with 29 entries (24 files):
- Figure supplement S3-source data 10/
- Figure supplement S3-source data 10/Diplotene/
- Figure supplement S3-source data 10/Diplotene/KO MERGE.tif
- Figure supplement S3-source data 10/Diplotene/KO SYCP1.tif
- Figure supplement S3-source data 10/Diplotene/KO SYCP3.tif
- Figure supplement S3-source data 10/Diplotene/WT MERGE.tif
- Figure supplement S3-source data 10/Diplotene/WT SYCP1.tif
- Figure supplement S3-source data 10/Diplotene/WT SYCP3.tif
- Figure supplement S3-source data 10/Leptotene/
- Figure supplement S3-source data 10/Leptotene/KO MERGE.jpg
- Figure supplement S3-source data 10/Leptotene/KO SYCP1.jpg
- Figure supplement S3-source data 10/Leptotene/KO SYCP3.jpg
- Figure supplement S3-source data 10/Leptotene/WT MERGE.jpg
- Figure supplement S3-source data 10/Leptotene/WT SYCP1.jpg
- Figure supplement S3-source data 10/Leptotene/WT SYCP3.jpg
- Figure supplement S3-source data 10/Pachytene/
- Figure supplement S3-source data 10/Pachytene/KO MERGE.tif
- Figure supplement S3-source data 10/Pachytene/KO SYCP1.tif
- Figure supplement S3-source data 10/Pachytene/KO SYCP3.tif
- Figure supplement S3-source data 10/Pachytene/WT MERGE.tif
- Figure supplement S3-source data 10/Pachytene/WT SYCP1.tif
- Figure supplement S3-source data 10/Pachytene/WT SYCP3.tif
- Figure supplement S3-source data 10/Zygotene/
- Figure supplement S3-source data 10/Zygotene/KO MERGE.tif
- Figure supplement S3-source data 10/Zygotene/KO SYCP1.tif
- Figure supplement S3-source data 10/Zygotene/KO SYCP3.tif
- Figure supplement S3-source data 10/Zygotene/WT MERGE.tif
- Figure supplement S3-source data 10/Zygotene/WT SYCP1.tif
- Figure supplement S3-source data 10/Zygotene/WT SYCP3.tif
