# Supplementary material for: The Slingshot phosphatase 2 is required for acrosome biogenesis during spermatogenesis in mice
Source: eLife. 2023 Mar 21;12:e83129. doi: 10.7554/eLife.83129 (PMC10065795; doi:10.7554/eLife.83129)
Supplement: Figure 2—figure supplement 2—source data 1. [file elife-83129-fig2-figsupp2-data1.zip]

Archive with 40 entries (38 files):
- Figure supplement S4-source data 11/
- Figure supplement S4-source data 11/H Staining/
- Figure supplement S4-source data 11/H Staining/hs-pd14-WT-20x-1.jpg
- Figure supplement S4-source data 11/H Staining/hs-pd14-WT-20x.jpg
- Figure supplement S4-source data 11/H Staining/hs-pd14-WT-40x (2).jpg
- Figure supplement S4-source data 11/H Staining/hs-pd14-WT-40x.jpg
- Figure supplement S4-source data 11/H Staining/hs-pd14-ko-20x-1.jpg
- Figure supplement S4-source data 11/H Staining/hs-pd14-ko-20x.jpg
- Figure supplement S4-source data 11/H Staining/hs-pd14-ko-40x-1.jpg
- Figure supplement S4-source data 11/H Staining/hs-pd14-ko-40x.jpg
- Figure supplement S4-source data 11/H Staining/hs-pd21-ko-20x.jpg
- Figure supplement S4-source data 11/H Staining/hs-pd21-ko-40x-1.jpg
- Figure supplement S4-source data 11/H Staining/hs-pd21-ko-40x.jpg
- Figure supplement S4-source data 11/H Staining/hs-pd21-wt-20x.jpg
- Figure supplement S4-source data 11/H Staining/hs-pd21-wt-40x-1.jpg
- Figure supplement S4-source data 11/H Staining/hs-pd21-wt-40x.jpg
- Figure supplement S4-source data 11/H Staining/hs-pd28-WT-20x.jpg
- Figure supplement S4-source data 11/H Staining/hs-pd28-WT-40x-1.jpg
- Figure supplement S4-source data 11/H Staining/hs-pd28-WT-40x.jpg
- Figure supplement S4-source data 11/H Staining/hs-pd28-ko-20x.jpg
- Figure supplement S4-source data 11/H Staining/hs-pd28-ko-40x-1.jpg
- Figure supplement S4-source data 11/H Staining/hs-pd28-ko-40x.jpg
- Figure supplement S4-source data 11/H Staining/hs-pd35-WT-20x.jpg
- Figure supplement S4-source data 11/H Staining/hs-pd35-WT-40x-1.jpg
- Figure supplement S4-source data 11/H Staining/hs-pd35-WT-40x.jpg
- Figure supplement S4-source data 11/H Staining/hs-pd35-ko-20x.jpg
- Figure supplement S4-source data 11/H Staining/hs-pd35-ko-40x-1.jpg
- Figure supplement S4-source data 11/H Staining/hs-pd35-ko-40x.jpg
- Figure supplement S4-source data 11/H Staining/hs-pd60-WT-20x.jpg
- Figure supplement S4-source data 11/H Staining/hs-pd60-WT-40x-1.jpg
- Figure supplement S4-source data 11/H Staining/hs-pd60-WT-40x.jpg
- Figure supplement S4-source data 11/H Staining/hs-pd60-ko-20x.jpg
- Figure supplement S4-source data 11/H Staining/hs-pd60-ko-40x-1.jpg
- Figure supplement S4-source data 11/H Staining/hs-pd60-ko-40x.jpg
- Figure supplement S4-source data 11/H Staining/hs-pd7-WT-20x.jpg
- Figure supplement S4-source data 11/H Staining/hs-pd7-WT-40x 2.jpg
- Figure supplement S4-source data 11/H Staining/hs-pd7-WT-40x-1.jpg
- Figure supplement S4-source data 11/H Staining/hs-pd7-ko-20x.jpg
- Figure supplement S4-source data 11/H Staining/hs-pd7-ko-40x-1.jpg
- Figure supplement S4-source data 11/H Staining/hs-pd7-ko-40x.jpg
