# Supplementary material for: The Slingshot phosphatase 2 is required for acrosome biogenesis during spermatogenesis in mice
Source: eLife. 2023 Mar 21;12:e83129. doi: 10.7554/eLife.83129 (PMC10065795; doi:10.7554/eLife.83129)
Supplement: Figure 3—source data 1. [file elife-83129-fig3-data1.zip]

Archive with 52 entries (34 files):
- Figure3/
- Figure3/Source data of Figure3A/
- Figure3/Source data of Figure3A/pd60-KO_1.tif
- Figure3/Source data of Figure3A/pd60-KO_2.tif
- Figure3/Source data of Figure3A/pd60-KO_3.tif
- Figure3/Source data of Figure3A/pd60-KO_4.tif
- Figure3/Source data of Figure3A/pd60-KO_5.tif
- Figure3/Source data of Figure3A/pd60-KO_6.tif
- Figure3/Source data of Figure3A/pd60-WT_1.tif
- Figure3/Source data of Figure3A/pd60-WT_2.tif
- Figure3/Source data of Figure3A/pd60-WT_3.tif
- Figure3/Source data of Figure3A/pd60-WT_4.tif
- Figure3/Source data of Figure3A/pd60-WT_5.tif
- Figure3/Source data of Figure3A/pd60-WT_6.tif
- Figure3/Source data of Figure3B/
- Figure3/Source data of Figure3B/KO TEM/
- Figure3/Source data of Figure3B/KO TEM/KO-80000.0V-1.tif
- Figure3/Source data of Figure3B/KO TEM/KO-80000.0V-2.tif
- Figure3/Source data of Figure3B/KO TEM/KO-80000.0V-3.tif
- Figure3/Source data of Figure3B/KO TEM/KO-80000.0V-4.tif
- Figure3/Source data of Figure3B/KO-TEM-1.tif
- Figure3/Source data of Figure3B/KO-TEM-2.tif
- Figure3/Source data of Figure3B/WT TEM/
- Figure3/Source data of Figure3B/WT TEM/WT-80000.0V-1.tif
- Figure3/Source data of Figure3B/WT TEM/WT-80000.0V-2.tif
- Figure3/Source data of Figure3B/WT TEM/WT-80000.0V-3.tif
- Figure3/Source data of Figure3B/WT TEM/WT-80000.0V-4.tif
- Figure3/Source data of Figure3B/WT-TEM-1.tif
- Figure3/Source data of Figure3B/WT-TEM-2.tif
- Figure3/Source data of Figure3C/
- Figure3/Source data of Figure3C/KO/
- Figure3/Source data of Figure3C/KO/1/
- Figure3/Source data of Figure3C/KO/1/merge.tif
- Figure3/Source data of Figure3C/KO/2/
- Figure3/Source data of Figure3C/KO/2/merge.tif
- Figure3/Source data of Figure3C/KO/3/
- Figure3/Source data of Figure3C/KO/3/merge.tif
- Figure3/Source data of Figure3C/KO/4/
- Figure3/Source data of Figure3C/KO/4/merge.tif
- Figure3/Source data of Figure3C/KO/5/
- Figure3/Source data of Figure3C/KO/5/merge.tif
- Figure3/Source data of Figure3C/WT/
- Figure3/Source data of Figure3C/WT/1/
- Figure3/Source data of Figure3C/WT/1/merge.tif
- Figure3/Source data of Figure3C/WT/2/
- Figure3/Source data of Figure3C/WT/2/merge.tif
- Figure3/Source data of Figure3C/WT/3/
- Figure3/Source data of Figure3C/WT/3/merge.tif
- Figure3/Source data of Figure3C/WT/4/
- Figure3/Source data of Figure3C/WT/4/merge.tif
- Figure3/Source data of Figure3C/WT/5/
- Figure3/Source data of Figure3C/WT/5/MERGE.tif
