# Supplementary material for: The Slingshot phosphatase 2 is required for acrosome biogenesis during spermatogenesis in mice
Source: eLife. 2023 Mar 21;12:e83129. doi: 10.7554/eLife.83129 (PMC10065795; doi:10.7554/eLife.83129)
Supplement: Figure 4—source data 1. [file elife-83129-fig4-data1.zip]

Archive with 32 entries (28 files):
- Figure4/
- Figure4/Source data of Figure4A/
- Figure4/Source data of Figure4A/Labelled blots of Figure4A-GAPDH.tif
- Figure4/Source data of Figure4A/Labelled blots of Figure4A-SSH2.Tif
- Figure4/Source data of Figure4A/Raw blots of Figure4A-GAPDH.png
- Figure4/Source data of Figure4A/Raw blots of Figure4A-SSH2.tif
- Figure4/Source data of Figure4B-4C/
- Figure4/Source data of Figure4B-4C/1 pd60-KO.tif
- Figure4/Source data of Figure4B-4C/1 pd60-WT.tif
- Figure4/Source data of Figure4B-4C/11-12 pd60-KO.tif
- Figure4/Source data of Figure4B-4C/11-12 pd60-WT.tif
- Figure4/Source data of Figure4B-4C/2-3 pd60-KO.tif
- Figure4/Source data of Figure4B-4C/2-3 pd60-WT.tif
- Figure4/Source data of Figure4B-4C/4-6 pd60-KO.tif
- Figure4/Source data of Figure4B-4C/4-6 pd60-WT.tif
- Figure4/Source data of Figure4B-4C/7-8 pd60-KO.tif
- Figure4/Source data of Figure4B-4C/7-8 pd60-WT.tif
- Figure4/Source data of Figure4B-4C/9-10 pd60-KO.tif
- Figure4/Source data of Figure4B-4C/9-10 pd60-WT.tif
- Figure4/Source data of Figure4B-4C/sperm-1.tif
- Figure4/Source data of Figure4B-4C/sperm-2.tif
- Figure4/Source data of Figure4D-4E/
- Figure4/Source data of Figure4D-4E/HA-100x-1.tif
- Figure4/Source data of Figure4D-4E/HA-100x-2.tif
- Figure4/Source data of Figure4D-4E/HA-100x-3.tif
- Figure4/Source data of Figure4D-4E/HA-100x-4.tif
- Figure4/Source data of Figure4D-4E/HA-100x-5.tif
- Figure4/Source data of Figure4D-4E/HA-100x-6.tif
- Figure4/Source data of Figure4D-4E/HA-100x-7.tif
- Figure4/Source data of Figure4D-4E/HA-100x-8.tif
- Figure4/Source data of Figure4D-4E/HA-40X.tif
- Figure4/Source data of Figure4D-4E/WT-40x.tif
