# Supplementary material for: The Slingshot phosphatase 2 is required for acrosome biogenesis during spermatogenesis in mice
Source: eLife. 2023 Mar 21;12:e83129. doi: 10.7554/eLife.83129 (PMC10065795; doi:10.7554/eLife.83129)
Supplement: Figure 5—source data 1. [file elife-83129-fig5-data1.zip]

Archive with 82 entries (68 files):
- Figure5/
- Figure5/Source data of Figure5A/
- Figure5/Source data of Figure5A/F-actin+Lectin/
- Figure5/Source data of Figure5A/F-actin+Lectin/HS-PD65-KO1.tif
- Figure5/Source data of Figure5A/F-actin+Lectin/HS-PD65-KO10.tif
- Figure5/Source data of Figure5A/F-actin+Lectin/HS-PD65-KO11.tif
- Figure5/Source data of Figure5A/F-actin+Lectin/HS-PD65-KO12.tif
- Figure5/Source data of Figure5A/F-actin+Lectin/HS-PD65-KO13.tif
- Figure5/Source data of Figure5A/F-actin+Lectin/HS-PD65-KO14.tif
- Figure5/Source data of Figure5A/F-actin+Lectin/HS-PD65-KO15.tif
- Figure5/Source data of Figure5A/F-actin+Lectin/HS-PD65-KO16.tif
- Figure5/Source data of Figure5A/F-actin+Lectin/HS-PD65-KO17.tif
- Figure5/Source data of Figure5A/F-actin+Lectin/HS-PD65-KO18.tif
- Figure5/Source data of Figure5A/F-actin+Lectin/HS-PD65-KO19.tif
- Figure5/Source data of Figure5A/F-actin+Lectin/HS-PD65-KO2.tif
- Figure5/Source data of Figure5A/F-actin+Lectin/HS-PD65-KO20.tif
- Figure5/Source data of Figure5A/F-actin+Lectin/HS-PD65-KO21.tif
- Figure5/Source data of Figure5A/F-actin+Lectin/HS-PD65-KO3.tif
- Figure5/Source data of Figure5A/F-actin+Lectin/HS-PD65-KO4.tif
- Figure5/Source data of Figure5A/F-actin+Lectin/HS-PD65-KO5.tif
- Figure5/Source data of Figure5A/F-actin+Lectin/HS-PD65-KO6.tif
- Figure5/Source data of Figure5A/F-actin+Lectin/HS-PD65-KO7.tif
- Figure5/Source data of Figure5A/F-actin+Lectin/HS-PD65-KO8.tif
- Figure5/Source data of Figure5A/F-actin+Lectin/HS-PD65-KO9.tif
- Figure5/Source data of Figure5A/F-actin+Lectin/HS-PD65-WT.tif
- Figure5/Source data of Figure5A/F-actin+Lectin/HS-PD65-WT10.tif
- Figure5/Source data of Figure5A/F-actin+Lectin/HS-PD65-WT11.tif
- Figure5/Source data of Figure5A/F-actin+Lectin/HS-PD65-WT12.tif
- Figure5/Source data of Figure5A/F-actin+Lectin/HS-PD65-WT13.tif
- Figure5/Source data of Figure5A/F-actin+Lectin/HS-PD65-WT14.tif
- Figure5/Source data of Figure5A/F-actin+Lectin/HS-PD65-WT15.tif
- Figure5/Source data of Figure5A/F-actin+Lectin/HS-PD65-WT2.tif
- Figure5/Source data of Figure5A/F-actin+Lectin/HS-PD65-WT3.tif
- Figure5/Source data of Figure5A/F-actin+Lectin/HS-PD65-WT4.tif
- Figure5/Source data of Figure5A/F-actin+Lectin/HS-PD65-WT5.tif
- Figure5/Source data of Figure5A/F-actin+Lectin/HS-PD65-WT6.tif
- Figure5/Source data of Figure5A/F-actin+Lectin/HS-PD65-WT7.tif
- Figure5/Source data of Figure5A/F-actin+Lectin/HS-PD65-WT8.tif
- Figure5/Source data of Figure5A/F-actin+Lectin/HS-PD65-WT9.tif
- Figure5/Source data of Figure5B/
- Figure5/Source data of Figure5B/KO/
- Figure5/Source data of Figure5B/KO/1/
- Figure5/Source data of Figure5B/KO/1/DAPI.tif
- Figure5/Source data of Figure5B/KO/1/F-actin.tif
- Figure5/Source data of Figure5B/KO/1/lectin.tif
- Figure5/Source data of Figure5B/KO/1/merge.tif
- Figure5/Source data of Figure5B/KO/2/
- Figure5/Source data of Figure5B/KO/2/DAPI.tif
- Figure5/Source data of Figure5B/KO/2/F-actin.tif
- Figure5/Source data of Figure5B/KO/2/lectin.tif
- Figure5/Source data of Figure5B/KO/2/merge.tif
- Figure5/Source data of Figure5B/KO/3/
- Figure5/Source data of Figure5B/KO/3/DAPI.tif
- Figure5/Source data of Figure5B/KO/3/F-actin.tif
- Figure5/Source data of Figure5B/KO/3/lectin.tif
- Figure5/Source data of Figure5B/KO/3/merge.tif
- Figure5/Source data of Figure5B/KO/4/
- Figure5/Source data of Figure5B/KO/4/DAPI.tif
- Figure5/Source data of Figure5B/KO/4/F-actin.tif
- Figure5/Source data of Figure5B/KO/4/lectin.tif
- Figure5/Source data of Figure5B/KO/4/merge.tif
- Figure5/Source data of Figure5B/WT/
- Figure5/Source data of Figure5B/WT/1/
- Figure5/Source data of Figure5B/WT/1/DAPI.tif
- Figure5/Source data of Figure5B/WT/1/F-actin.tif
- Figure5/Source data of Figure5B/WT/1/lectin.tif
- Figure5/Source data of Figure5B/WT/1/merge.tif
- Figure5/Source data of Figure5B/WT/2/
- Figure5/Source data of Figure5B/WT/2/DAPI.tif
- Figure5/Source data of Figure5B/WT/2/F-actin.tif
- Figure5/Source data of Figure5B/WT/2/lectin.tif
- Figure5/Source data of Figure5B/WT/2/merge.tif
- Figure5/Source data of Figure5B/WT/3/
- Figure5/Source data of Figure5B/WT/3/DAPI.tif
- Figure5/Source data of Figure5B/WT/3/F-actin.tif
- Figure5/Source data of Figure5B/WT/3/lectin.tif
- Figure5/Source data of Figure5B/WT/3/merge.tif
- Figure5/Source data of Figure5B/WT/4/
- Figure5/Source data of Figure5B/WT/4/DAPI.tif
- Figure5/Source data of Figure5B/WT/4/F-actin.tif
- Figure5/Source data of Figure5B/WT/4/lectin.tif
- Figure5/Source data of Figure5B/WT/4/merge.tif
