# Supplementary material for: The Slingshot phosphatase 2 is required for acrosome biogenesis during spermatogenesis in mice
Source: eLife. 2023 Mar 21;12:e83129. doi: 10.7554/eLife.83129 (PMC10065795; doi:10.7554/eLife.83129)
Supplement: Figure 5—figure supplement 1—source data 1. [file elife-83129-fig5-figsupp1-data1.zip]

Archive with 14 entries (12 files):
- Figure supplement S5-source data 12/
- Figure supplement S5-source data 12/F-actin staining/
- Figure supplement S5-source data 12/F-actin staining/hs-pd21-ko_1.tif
- Figure supplement S5-source data 12/F-actin staining/hs-pd21-ko_2.tif
- Figure supplement S5-source data 12/F-actin staining/hs-pd21-wt_1.tif
- Figure supplement S5-source data 12/F-actin staining/hs-pd21-wt_2.tif
- Figure supplement S5-source data 12/F-actin staining/hs-pd35-ko_1.tif
- Figure supplement S5-source data 12/F-actin staining/hs-pd35-ko_2.tif
- Figure supplement S5-source data 12/F-actin staining/hs-pd35-wt_1.tif
- Figure supplement S5-source data 12/F-actin staining/hs-pd35-wt_2.tif
- Figure supplement S5-source data 12/F-actin staining/hs-pd60-ko_1.tif
- Figure supplement S5-source data 12/F-actin staining/hs-pd60-ko_2.tif
- Figure supplement S5-source data 12/F-actin staining/hs-pd60-wt_1.tif
- Figure supplement S5-source data 12/F-actin staining/hs-pd60-wt_2.tif
