# Supplementary material for: The Slingshot phosphatase 2 is required for acrosome biogenesis during spermatogenesis in mice
Source: eLife. 2023 Mar 21;12:e83129. doi: 10.7554/eLife.83129 (PMC10065795; doi:10.7554/eLife.83129)
Supplement: Figure 6—source data 1. [file elife-83129-fig6-data1.zip]

Archive with 29 entries (20 files):
- Figure6/
- Figure6/Co-localization.xlsx
- Figure6/Source data of Figure6A/
- Figure6/Source data of Figure6A/GOPC/
- Figure6/Source data of Figure6A/GOPC/KO/
- Figure6/Source data of Figure6A/GOPC/KO/GOPC-1.tif
- Figure6/Source data of Figure6A/GOPC/KO/GOPC-2.tif
- Figure6/Source data of Figure6A/GOPC/KO/GOPC-3.tif
- Figure6/Source data of Figure6A/GOPC/KO/GOPC-4.tif
- Figure6/Source data of Figure6A/GOPC/KO/GOPC-5.tif
- Figure6/Source data of Figure6A/GOPC/WT/
- Figure6/Source data of Figure6A/GOPC/WT/GOPC-1.tif
- Figure6/Source data of Figure6A/GOPC/WT/GOPC-2.tif
- Figure6/Source data of Figure6A/GOPC/WT/GOPC-3.tif
- Figure6/Source data of Figure6A/GOPC/WT/GOPC-4.tif
- Figure6/Source data of Figure6C/
- Figure6/Source data of Figure6C/LC3/
- Figure6/Source data of Figure6C/LC3/KO/
- Figure6/Source data of Figure6C/LC3/KO/LC3AB-1.tif
- Figure6/Source data of Figure6C/LC3/KO/LC3AB-2.tif
- Figure6/Source data of Figure6C/LC3/KO/LC3AB-3.tif
- Figure6/Source data of Figure6C/LC3/KO/LC3AB-4.tif
- Figure6/Source data of Figure6C/LC3/KO/LC3AB-5.tif
- Figure6/Source data of Figure6C/LC3/KO/LC3AB-6.tif
- Figure6/Source data of Figure6C/LC3/WT/
- Figure6/Source data of Figure6C/LC3/WT/LC3AB-1.tif
- Figure6/Source data of Figure6C/LC3/WT/LC3AB-2.tif
- Figure6/Source data of Figure6C/LC3/WT/LC3AB-3.tif
- Figure6/Source data of Figure6C/LC3/WT/LC3AB-4.tif
