# Supplementary material for: The Slingshot phosphatase 2 is required for acrosome biogenesis during spermatogenesis in mice
Source: eLife. 2023 Mar 21;12:e83129. doi: 10.7554/eLife.83129 (PMC10065795; doi:10.7554/eLife.83129)
Supplement: Figure 6—source data 1. [file elife-83129-fig6-data1.zip › Figure6/Co-localization.xlsx]

## Sheet: GOPC
Co-localization(%)	Ssh2+/+	Ssh2-/-
1	81	16
2	72	33
3	77	19
4	76	27

## Sheet: LC3
Co-localization(%)	Ssh2+/+	Ssh2-/-
1	92	77
2	86	80
3	89	84
4	90	70
