# Supplementary material for: The Slingshot phosphatase 2 is required for acrosome biogenesis during spermatogenesis in mice
Source: eLife. 2023 Mar 21;12:e83129. doi: 10.7554/eLife.83129 (PMC10065795; doi:10.7554/eLife.83129)
Supplement: Figure 7—source data 1. [file elife-83129-fig7-data1.zip]

Archive with 47 entries (42 files):
- Figure7/
- Figure7/Source data of Figure7A/
- Figure7/Source data of Figure7A/Labelled blots of COFILIN.Tif
- Figure7/Source data of Figure7A/Labelled blots of GAPDH-1.tif
- Figure7/Source data of Figure7A/Labelled blots of LIMK1.tif
- Figure7/Source data of Figure7A/Labelled blots of LIMK2.tif
- Figure7/Source data of Figure7A/Labelled blots of SSH2.tif
- Figure7/Source data of Figure7A/Labelled blots of p-COFILIN-1.tiff
- Figure7/Source data of Figure7A/Raw blots of COFILIN.Tif
- Figure7/Source data of Figure7A/Raw blots of GAPDH-1.Tif
- Figure7/Source data of Figure7A/Raw blots of LIMK1.Tif
- Figure7/Source data of Figure7A/Raw blots of LIMK2.Tif
- Figure7/Source data of Figure7A/Raw blots of SSH2-1.tif
- Figure7/Source data of Figure7A/Raw blots of p-COFILIN-1.Tif
- Figure7/Source data of Figure7B/
- Figure7/Source data of Figure7B/hs-pd60-KO-DAPI-1.tif
- Figure7/Source data of Figure7B/hs-pd60-KO-DAPI-2.tif
- Figure7/Source data of Figure7B/hs-pd60-KO-MERGE-1.tif
- Figure7/Source data of Figure7B/hs-pd60-KO-MERGE-2.tif
- Figure7/Source data of Figure7B/hs-pd60-KO-PCOFILIN-1.tif
- Figure7/Source data of Figure7B/hs-pd60-KO-PCOFILIN-2.tif
- Figure7/Source data of Figure7B/hs-pd60-MERGE-1.tif
- Figure7/Source data of Figure7B/hs-pd60-WT-DAPI-1.tif
- Figure7/Source data of Figure7B/hs-pd60-WT-DAPI-2.tif
- Figure7/Source data of Figure7B/hs-pd60-WT-MERGE-2.tif
- Figure7/Source data of Figure7B/hs-pd60-WT-PCOFILIN-1.tif
- Figure7/Source data of Figure7B/hs-pd60-WT-PCOFILIN-2.tif
- Figure7/Source data of Figure7C/
- Figure7/Source data of Figure7C/Labelled blots of  GAPDH-2.tiff
- Figure7/Source data of Figure7C/Labelled blots of F-ACTIN.tiff
- Figure7/Source data of Figure7C/Labelled blots of SSH2-2.tif
- Figure7/Source data of Figure7C/Labelled blots of p-COFILIN-2.tif
- Figure7/Source data of Figure7C/Raw blots of F-ACTIN.Tif
- Figure7/Source data of Figure7C/Raw blots of GAPDH-2.Tif
- Figure7/Source data of Figure7C/Raw blots of SSH2-2.Tif
- Figure7/Source data of Figure7C/Raw blots of p-COFILIN-2.tif
- Figure7/Source data of Figure7D/
- Figure7/Source data of Figure7D/FACTIN+PCOFILIN-pd65-KO-1.tif
- Figure7/Source data of Figure7D/FACTIN+PCOFILIN-pd65-KO-2.tif
- Figure7/Source data of Figure7D/FACTIN+PCOFILIN-pd65-KO-3.tif
- Figure7/Source data of Figure7D/FACTIN+PCOFILIN-pd65-KO-4.tif
- Figure7/Source data of Figure7D/FACTIN+PCOFILIN-pd65-KO-5.tif
- Figure7/Source data of Figure7D/FACTIN+PCOFILIN-pd65-WT-1.tif
- Figure7/Source data of Figure7D/FACTIN+PCOFILIN-pd65-WT-2.tif
- Figure7/Source data of Figure7D/FACTIN+PCOFILIN-pd65-WT-3.tif
- Figure7/Source data of Figure7D/FACTIN+PCOFILIN-pd65-WT-4.tif
- Figure7/Source data of Figure7D/FACTIN+PCOFILIN-pd65-WT-5.tif
