# Supplementary material for: The Slingshot phosphatase 2 is required for acrosome biogenesis during spermatogenesis in mice
Source: eLife. 2023 Mar 21;12:e83129. doi: 10.7554/eLife.83129 (PMC10065795; doi:10.7554/eLife.83129)
Supplement: Figure 7—figure supplement 1—source data 1. [file elife-83129-fig7-figsupp1-data1.zip]

Archive with 11 entries (10 files):
- Figure supplement S6-source data 13/
- Figure supplement S6-source data 13/Labelled blots of COFILIN.tiff
- Figure supplement S6-source data 13/Labelled blots of GAPDH.tiff
- Figure supplement S6-source data 13/Labelled blots of LIMK1.tif
- Figure supplement S6-source data 13/Labelled blots of LIMK2.tif
- Figure supplement S6-source data 13/Labelled blots of p-COFILIN.tiff
- Figure supplement S6-source data 13/Raw blots of COFILIN.tif
- Figure supplement S6-source data 13/Raw blots of GAPDH.tif
- Figure supplement S6-source data 13/Raw blots of LIMK1.tif
- Figure supplement S6-source data 13/Raw blots of LIMK2.tif
- Figure supplement S6-source data 13/Raw blots of p-COFILIN.tif
